# Supplementary material for: Intelligent Liver Function Testing (iLFT): An Intelligent Laboratory Approach to Identifying Chronic Liver Disease
Source: Diagnostics (Basel). 2024 May 4;14(9):960. doi: 10.3390/diagnostics14090960 (PMC11083526; doi:10.3390/diagnostics14090960)
Supplement: Supplementary file 1 [file diagnostics-14-00960-s001.zip]

Archive with 1 entries (1 files):
- diagnostics-2984340-supplementary.pdf
